# Supplementary material for: Prednisolone-induced differential gene expression in mouse liver carrying wild type or a dimerization-defective glucocorticoid receptor
Source: BMC Genomics. 2010 Jun 5;11:359. doi: 10.1186/1471-2164-11-359 (PMC2895630; doi:10.1186/1471-2164-11-359)
Supplement: Additional file 1 — Differentially regulated probe sets in liver of prednisolone-treated versus vehicle-treated wild type mice. Prednisolone treatment resulted in a significant differential regulation of 518 probe sets in wild type mice (347 upregulated and 171 downregulated; p-value < 0.01). The table shows the Affymetrix probe set identifiers of the differentially regulated probe sets, full gene names, gene symbols and the fold changes. [file 1471-2164-11-359-S1.XLS]

## Sheet: pred vs veh-treated WT
Affymetrix ID	Full gene name	Gene symbol	Fold change
1434202_a_at	Family with sequence similarity 107, member A	Fam107a	92.2
1428942_at	metallothionein 2	Mt2	48.7
1422557_s_at	metallothionein 1	Mt1	20.8
1422257_s_at	cytochrome P450, family 2, subfamily b, polypeptide 10	Cyp2b10	20.7
1434203_at	Family with sequence similarity 107, member A	Fam107a	20
1451787_at	cytochrome P450, family 2, subfamily b, polypeptide 10	Cyp2b10	19.6
1427747_a_at	lipocalin 2	Lcn2	19.5
1425645_s_at	cytochrome P450, family 2, subfamily b, polypeptide 10	Cyp2b10	19.2
1453851_a_at	growth arrest and DNA-damage-inducible 45 gamma	Gadd45g	17.8
1436120_at	SET domain, bifurcated 2	Setdb2	13.7
1418918_at	insulin-like growth factor binding protein 1	Igfbp1	9.7
1425745_a_at	transforming, acidic coiled-coil containing protein 2	Tacc2	9.4
1448830_at	dual specificity phosphatase 1	Dusp1	8.2
1424638_at	cyclin-dependent kinase inhibitor 1A (P21)	Cdkn1a	8.1
1428306_at	DNA-damage-inducible transcript 4	Ddit4	7.5
1448231_at	FK506 binding protein 5	Fkbp5	7.2
1441915_s_at	RIKEN cDNA 2310076L09 gene	2310076L09Rik	7.1
1424937_at	RIKEN cDNA 2310076L09 gene	2310076L09Rik	7.1
1418191_at	ubiquitin specific peptidase 18	Usp18	7
1416125_at	FK506 binding protein 5	Fkbp5	6
1433691_at	protein phosphatase 1, regulatory (inhibitor) subunit 3C	Ppp1r3c	5.8
1426516_a_at	lipin 1	Lpin1	5.6
1418288_at	lipin 1	Lpin1	5.5
1456981_at	transmembrane channel-like gene family 7	Tmc7	5.5
1451716_at	v-maf musculoaponeurotic fibrosarcoma oncogene family, protein B (avian)	Mafb	5.4
1425631_at	protein phosphatase 1, regulatory (inhibitor) subunit 3C	Ppp1r3c	5.4
1416926_at	transformation related protein 53 inducible nuclear protein 1	Trp53inp1	5.2
1435918_at	Family with sequence similarity 107, member A	Fam107a	5.1
1449773_s_at	growth arrest and DNA-damage-inducible 45 beta	Gadd45b	5.1
1428223_at	major facilitator superfamily domain containing 2	Mfsd2	4.9
1416041_at	serum/glucocorticoid regulated kinase	Sgk	4.8
1442331_at	aminolevulinic acid synthase 1	Alas1	4.8
1426722_at	solute carrier family 38, member 2	Slc38a2	4.6
1434496_at	polo-like kinase 3 (Drosophila)	Plk3	4.5
1416927_at	transformation related protein 53 inducible nuclear protein 1	Trp53inp1	4.5
1429379_at	lymphatic vessel endothelial hyaluronan receptor 1	Lyve1	4.5
1427061_at	retinoblastoma binding protein 8	Rbbp8	4.5
1429206_at	Rho-related BTB domain containing 1	Rhobtb1	4.4
1437643_at	centromere protein J	Cenpj	4.4
1426663_s_at	solute carrier family 45, member 3	Slc45a3	4.2
1451557_at	tyrosine aminotransferase	Tat	4.1
1420887_a_at	Bcl2-like 1	Bcl2l1	4.1
1423233_at	CCAAT/enhancer binding protein (C/EBP), delta	Cebpd	4
1455958_s_at	PTC7 protein phosphatase homolog (S. cerevisiae)	Pptc7	4
1451415_at	RIKEN cDNA 1810011O10 gene	1810011O10Rik	4
1416953_at	connective tissue growth factor	Ctgf	4
1451715_at	v-maf musculoaponeurotic fibrosarcoma oncogene family, protein B (avian)	Mafb	4
1424126_at	aminolevulinic acid synthase 1	Alas1	4
1416432_at	6-phosphofructo-2-kinase/fructose-2,6-biphosphatase 3	Pfkfb3	3.9
1437100_x_at	proviral integration site 3	Pim3	3.9
1451069_at	proviral integration site 3	Pim3	3.9
1416743_at	UDP-N-acetylglucosamine pyrophosphorylase 1	Uap1	3.8
1437490_x_at	UDP-N-acetylglucosamine pyrophosphorylase 1	Uap1	3.7
1429656_at	Rho-related BTB domain containing 1	Rhobtb1	3.7
1448950_at	interleukin 1 receptor, type I	Il1r1	3.7
1435595_at	RIKEN cDNA 1810011O10 gene	1810011O10Rik	3.7
1456516_x_at	UDP-N-acetylglucosamine pyrophosphorylase 1	Uap1	3.6
1453023_at	ankyrin repeat and KH domain containing 1	Ankhd1	3.6
1453149_at	solute carrier family 25, member 32	Slc25a32	3.5
1423890_x_at	ATPase, Na+/K+ transporting, beta 1 polypeptide	Atp1b1	3.5
1453128_at	lymphatic vessel endothelial hyaluronan receptor 1	Lyve1	3.4
1428500_at	RIKEN cDNA 2210419D22 gene	2210419D22Rik	3.3
1434221_at	cDNA sequence BC030863	BC030863	3.3
1429642_at	AN1, ubiquitin-like, homolog (Xenopus laevis)	Anubl1	3.3
1460624_at	RIKEN cDNA 6330564D18 gene	6330564D18Rik	3.2
1424211_at	solute carrier family 25, member 33	Slc25a33	3.2
1451152_a_at	ATPase, Na+/K+ transporting, beta 1 polypeptide	Atp1b1	3.2
1423371_at	polymerase (DNA-directed), epsilon 4 (p12 subunit)	Pole4	3.2
1435188_at	gene model 129, (NCBI)	Gm129	3.2
1456395_at	peroxisome proliferative activated receptor, gamma, coactivator 1 alpha	Ppargc1a	3.2
1454742_at	RasGEF domain family, member 1B	Rasgef1b	3.1
1435452_at	transmembrane protein 20	Tmem20	3.1
1420888_at	Bcl2-like 1	Bcl2l1	3.1
1454606_at	RIKEN cDNA 4933426M11 gene	4933426M11Rik	3.1
1427062_at	retinoblastoma binding protein 8	Rbbp8	3.1
1452416_at	interleukin 6 receptor, alpha	Il6ra	3.1
1416835_s_at	S-adenosylmethionine decarboxylase 2	Amd2	3.1
1450505_a_at	RIKEN cDNA 1810015C04 gene	1810015C04Rik	3.1
1448973_at	sulfotransferase family 1D, member 1	Sult1d1	3.1
1460241_a_at	ST3 beta-galactoside alpha-2,3-sialyltransferase 5	St3gal5	3.1
1440899_at	flavin containing monooxygenase 5	Fmo5	3.1
1427844_a_at	CCAAT/enhancer binding protein (C/EBP), beta	Cebpb	3.1
1434238_at	TAF2 RNA polymerase II, TATA box binding protein (TBP)-associated factor	Taf2	3.1
1438868_at	DNA segment, Chr 14, ERATO Doi 668, expressed	D14Ertd668e	3.1
1436976_a_at	YOD1 OTU deubiquitinating enzyme 1 homologue (S. cerevisiae)	Yod1	3
1418138_at	sulfotransferase family 1D, member 1	Sult1d1	3
1427932_s_at	RIKEN cDNA 1200015M12 gene	1200015M12Rik	3
1433968_a_at	multiple EGF-like-domains 9	Megf9	3
1421679_a_at	cyclin-dependent kinase inhibitor 1A (P21)	Cdkn1a	3
1426191_a_at	Bcl2-like 1	Bcl2l1	3
1449620_s_at	DNA segment, Chr 16, Wayne State University 65, expressed	D16Wsu65e	3
1431422_a_at	dual specificity phosphatase 14	Dusp14	3
1450744_at	elongation factor RNA polymerase II 2	Ell2	2.9
1435137_s_at	RIKEN cDNA 1200015M12 gene	1200015M12Rik	2.9
1435483_x_at	solute carrier family 25, member 32	Slc25a32	2.9
1450971_at	growth arrest and DNA-damage-inducible 45 beta	Gadd45b	2.9
1428352_at	arrestin domain containing 2	Arrdc2	2.9
1417740_at	cell division cycle 37 homolog (S. cerevisiae)-like 1	Cdc37l1	2.8
1433740_at	transmembrane protein 87B	Tmem87b	2.8
1448265_x_at	myelin protein zero-like 2	Mpzl2	2.8
1416236_a_at	myelin protein zero-like 2	Mpzl2	2.8
1419319_at	serum amyloid A 4	Saa4	2.8
1448484_at	S-adenosylmethionine decarboxylase 1	Amd1	2.8
1449415_at	chromodomain helicase DNA binding protein 1-like	Chd1l	2.8
1424609_a_at	cDNA sequence BC003993	BC003993	2.8
1433634_at	interferon regulatory factor 2 binding protein 2	Irf2bp2	2.8
1424607_a_at	cDNA sequence BC003993	BC003993	2.8
1421709_a_at	flavin containing monooxygenase 5	Fmo5	2.7
1416086_at	protein-tyrosine sulfotransferase 2	Tpst2	2.7
1418901_at	CCAAT/enhancer binding protein (C/EBP), beta	Cebpb	2.7
1426664_x_at	solute carrier family 45, member 3	Slc45a3	2.7
1419811_at	DNA segment, Chr 16, Wayne State University 65, expressed	D16Wsu65e	2.7
1429050_at	cysteine-rich hydrophobic domain 2	Chic2	2.6
1455534_s_at	oxysterol binding protein-like 11	Osbpl11	2.6
1428384_at	DNA segment, Chr 4, Brigham & Women's Genetics 0951 expressed	D4Bwg0951e	2.6
1439036_a_at	ATPase, Na+/K+ transporting, beta 1 polypeptide	Atp1b1	2.6
1424683_at	RIKEN cDNA 1810015C04 gene	1810015C04Rik	2.6
1436027_at	oxysterol binding protein-like 11	Osbpl11	2.6
1434010_at	amyotrophic lateral sclerosis 2 (juvenile) chromosome region, candidate 13 (human)	Als2cr13	2.6
1420345_at	claudin 14	Cldn14	2.6
1419283_s_at	tensin 1	Tns1	2.6
1416996_at	TBC1 domain family, member 8	Tbc1d8	2.6
1449198_a_at	ST3 beta-galactoside alpha-2,3-sialyltransferase 5	St3gal5	2.6
1431183_at	RIKEN cDNA 1700066M21 gene	1700066M21Rik	2.6
1423269_a_at	neural precursor cell expressed, developmentally down-regulated gene 4-like	Nedd4l	2.6
1434773_a_at	solute carrier family 2 (facilitated glucose transporter), member 1	Slc2a1	2.6
1449442_at	peroxisomal biogenesis factor 11a	Pex11a	2.5
1419365_at	peroxisomal biogenesis factor 11a	Pex11a	2.5
1433574_at	cell division cycle 37 homolog (S. cerevisiae)-like 1	Cdc37l1	2.5
1423522_at	nucleoplasmin 3	Npm3	2.5
1425921_a_at	RIKEN cDNA 1810055G02 gene	1810055G02Rik	2.5
1426546_at	testis-specific kinase 2	Tesk2	2.5
1434283_at	AT rich interactive domain 5B (Mrf1 like)	Arid5b	2.5
1448162_at	vascular cell adhesion molecule 1	Vcam1	2.5
1428650_at	tensin 1	Tns1	2.5
1418586_at	adenylate cyclase 9	Adcy9	2.5
1418453_a_at	ATPase, Na+/K+ transporting, beta 1 polypeptide	Atp1b1	2.4
1419816_s_at	ERBB receptor feedback inhibitor 1	Errfi1	2.4
1426599_a_at	solute carrier family 2 (facilitated glucose transporter), member 1	Slc2a1	2.4
1417032_at	ubiquitin-conjugating enzyme E2G 2	Ube2g2	2.4
1428926_at	RIKEN cDNA 1110003O08 gene	1110003O08Rik	2.4
1441799_at	RIKEN cDNA 6030422H21 gene	6030422H21Rik	2.4
1437667_a_at	BTB and CNC homology 2	Bach2	2.4
1424676_s_at	SEC14-like 4 (S. cerevisiae)	Sec14l4	2.3
1450332_s_at	flavin containing monooxygenase 5	Fmo5	2.3
1431429_a_at	ADP-ribosylation factor-like 4A	Arl4a	2.3
1419318_at	serum amyloid A 4	Saa4	2.3
1428468_at	RIKEN cDNA 3110043O21 gene	3110043O21Rik	2.3
1430205_a_at	cell division cycle 37 homolog (S. cerevisiae)-like 1	Cdc37l1	2.3
1439617_s_at	phosphoenolpyruvate carboxykinase 1, cytosolic	Pck1	2.3
1455002_at	protein tyrosine phosphatase 4a1	Ptp4a1	2.3
1451022_at	low density lipoprotein receptor-related protein 6	Lrp6	2.3
1416237_at	myelin protein zero-like 2	Mpzl2	2.3
1434454_at	DNA segment, Chr 16, Wayne State University 65, expressed	D16Wsu65e	2.3
1452214_at	SKI-like	Skil	2.3
1449966_s_at	calcium binding protein 39-like	Cab39l	2.2
1426367_at	calcium binding protein 39-like	Cab39l	2.2
1419659_s_at	cysteine-rich hydrophobic domain 2	Chic2	2.2
1426942_at	absent in melanoma 1	Aim1	2.2
1416129_at	ERBB receptor feedback inhibitor 1	Errfi1	2.2
1453238_s_at	RIKEN cDNA 3930401B19 gene	3930401B19Rik	2.2
1424250_a_at	Rho guanine nucleotide exchange factor (GEF) 3	Arhgef3	2.2
1417409_at	Jun oncogene	Jun	2.2
1416067_at	interferon-related developmental regulator 1	Ifrd1	2.2
1451776_s_at	HOP homeobox	Hopx	2.2
1416982_at	forkhead box O1	Foxo1	2.2
1428502_at	ARP6 actin-related protein 6 homolog (yeast)	Actr6	2.2
1434220_at	nucleoporin 98	Nup98	2.2
1420966_at	solute carrier family 25 (mitochondrial carrier ornithine transporter), member 15	Slc25a15	2.2
1440908_at	hypothetical protein D030063E12	D030063E12	2.2
1416981_at	forkhead box O1	Foxo1	2.2
1418925_at	cadherin EGF LAG seven-pass G-type receptor 1	Celsr1	2.2
1438658_a_at	endothelial differentiation, sphingolipid G-protein-coupled receptor, 3	Edg3	2.2
1423523_at	aminoadipate-semialdehyde synthase	Aass	2.1
1435571_at	myelin protein zero-like 3	Mpzl3	2.1
1440179_x_at	ring finger protein 217	Rnf217	2.1
1439539_at	translocating chain-associating membrane protein 2	Tram2	2.1
1451371_at	melanocortin 2 receptor accessory protein	Mrap	2.1
1435626_a_at	homocysteine-inducible, endoplasmic reticulum stress-inducible, ubiquitin-like domain member 1	Herpud1	2.1
1424744_at	serine dehydratase	Sds	2.1
1423626_at	dystonin	Dst	2.1
1427131_s_at	leucine rich repeat containing 58	Lrrc58	2.1
1422631_at	aryl-hydrocarbon receptor	Ahr	2.1
1418595_at	plasma membrane associated protein, S3-12	S3-12	2.1
1435912_at	UBX domain containing 7	Ubxd7	2.1
1429462_at	solute carrier family 25, member 32	Slc25a32	2.1
1429728_at	zinc finger, H2C2 domain containing	Zh2c2	2.1
1448694_at	Jun oncogene	Jun	2.1
1433632_at	interferon regulatory factor 2 binding protein 2	Irf2bp2	2.1
1439154_at	nucleoporin 98	Nup98	2.1
1416983_s_at	forkhead box O1	Foxo1	2.1
1436326_at	RAR-related orphan receptor alpha	Rora	2.1
1419599_s_at	membrane-spanning 4-domains, subfamily A, member 6D	Ms4a6d	2.1
1449405_at	tensin 1	Tns1	2.1
1419024_at	protein tyrosine phosphatase 4a1	Ptp4a1	2.1
1438055_at	retinoic acid receptor responder (tazarotene induced) 1	Rarres1	2
1448185_at	homocysteine-inducible, endoplasmic reticulum stress-inducible, ubiquitin-like domain member 1	Herpud1	2
1418444_a_at	membrane interacting protein of RGS16	Mir16	2
1436555_at	solute carrier family 7 (cationic amino acid transporter, y+ system), member 2	Slc7a2	2
1448474_at	NIMA (never in mitosis gene a)-related expressed kinase 7	Nek7	2
1428662_a_at	HOP homeobox	Hopx	2
1416841_at	RIKEN cDNA 1110059E24 gene	1110059E24Rik	2
1433816_at	mitochondrial carrier triple repeat 1	Mcart1	2
1435092_at	ADP-ribosylation factor-like 4A	Arl4a	2
1421321_a_at	neuroepithelial cell transforming gene 1	Net1	2
1440050_at	Hbs1-like (S. cerevisiae)	Hbs1l	2
1422270_a_at	interleukin 6 receptor, alpha	Il6ra	2
1449322_at	protein tyrosine phosphatase 4a1	Ptp4a1	2
1429144_at	preimplantation protein 4	Prei4	2
1428330_at	dopey family member 2	Dopey2	2
1417033_at	ubiquitin-conjugating enzyme E2G 2	Ube2g2	2
1447870_x_at	RIKEN cDNA 1110002E22 gene	1110002E22Rik	2
1437884_at	ADP-ribosylation factor-like 5B	Arl5b	2
1423136_at	fibroblast growth factor 1	Fgf1	2
1424748_at	UDP-N-acetyl-alpha-D-galactosamine:polypeptide N-acetylgalactosaminyltransferase 11	Galnt11	1.9
1450893_a_at	ubiquitin-associated protein 1	Ubap1	1.9
1423439_at	phosphoenolpyruvate carboxykinase 1, cytosolic	Pck1	1.9
1451388_a_at	ATPase, class VI, type 11B	Atp11b	1.9
1455166_at	ADP-ribosylation factor-like 5B	Arl5b	1.9
1433856_at	histidine acid phosphatase domain containing 1	Hisppd1	1.9
1423372_at	polymerase (DNA-directed), epsilon 4 (p12 subunit)	Pole4	1.9
1423303_at	PAX interacting (with transcription-activation domain) protein 1	Paxip1	1.9
1438473_at	ADP-ribosylation factor-like 15	Arl15	1.9
1434832_at	forkhead box O3a	Foxo3a	1.9
1460620_at	zinc finger protein 592	Zfp592	1.9
1429251_at	PR domain containing 2, with ZNF domain	Prdm2	1.9
1434694_at	leucine rich repeat containing 8A	Lrrc8a	1.9
1434831_a_at	forkhead box O3a	Foxo3a	1.9
1454910_at	Rad54 like 2 (S. cerevisiae)	Rad54l2	1.9
1457264_at	PHD finger protein 20-like 1	Phf20l1	1.9
1458089_at	FK506 binding protein 5	Fkbp5	1.9
1452203_at	oligonucleotide/oligosaccharide-binding fold containing 2A	Obfc2a	1.9
1426600_at	solute carrier family 2 (facilitated glucose transporter), member 1	Slc2a1	1.9
1450776_at	1-acylglycerol-3-phosphate O-acyltransferase 6 (lysophosphatidic acid acyltransferase, zeta)	Agpat6	1.9
1420967_at	solute carrier family 25 (mitochondrial carrier ornithine transporter), member 15	Slc25a15	1.8
1450245_at	solute carrier family 10, member 2	Slc10a2	1.8
1424951_at	BAI1-associated protein 2-like 1	Baiap2l1	1.8
1455437_at	cDNA sequence BC033915	BC033915	1.8
1434080_at	AE binding protein 2	Aebp2	1.8
1452833_at	Rap guanine nucleotide exchange factor (GEF) 2	Rapgef2	1.8
1418070_at	chromodomain protein, Y chromosome-like	Cdyl	1.8
1457672_at	chromodomain helicase DNA binding protein 9	Chd9	1.8
1434765_at	E1A binding protein p300	Ep300	1.8
1416816_at	NIMA (never in mitosis gene a)-related expressed kinase 7	Nek7	1.8
1418488_s_at	receptor-interacting serine-threonine kinase 4	Ripk4	1.8
1418387_at	M-phase phosphoprotein 8	Mphosph8	1.8
1434997_at	cell division cycle 2-like 6 (CDK8-like)	Cdc2l6	1.8
1437763_at	DCN1, defective in cullin neddylation 1, domain containing 3 (S. cerevisiae)	Dcun1d3	1.8
1418826_at	membrane-spanning 4-domains, subfamily A, member 6B	Ms4a6b	1.8
1424540_at	homeodomain interacting protein kinase 1	Hipk1	1.8
1417852_x_at	chloride channel calcium activated 1	Clca1	1.8
1456533_at	dpy-19-like 1 (C. elegans)	Dpy19l1	1.8
1435339_at	potassium channel tetramerisation domain containing 15	Kctd15	1.7
1416631_at	adaptor-related protein complex AP-4, beta 1	Ap4b1	1.7
1416055_at	amylase 2-1, pancreatic	Amy2-1	1.7
1457374_at	neural precursor cell expressed, developmentally down-regulated gene 4-like	Nedd4l	1.7
1454795_at	Cobl-like 1	Cobll1	1.7
1423622_a_at	cyclin L1	Ccnl1	1.7
1429431_at	IKAROS family zinc finger 5	Ikzf5	1.7
1430407_at	RIKEN cDNA 3110035C09 gene	3110035C09Rik	1.7
1418388_s_at	M-phase phosphoprotein 8	Mphosph8	1.7
1429383_at	casein kinase 1, gamma 3	Csnk1g3	1.7
1440822_x_at	RalBP1 associated Eps domain containing protein	Reps1	1.7
1421921_at	serine (or cysteine) peptidase inhibitor, clade A, member 3M	Serpina3m	1.7
1436544_at	ATPase, class V, type 10D	Atp10d	1.7
1428081_at	kelch-like 21 (Drosophila)	Klhl21	1.7
1416745_x_at	UDP-N-acetylglucosamine pyrophosphorylase 1	Uap1	1.7
1438657_x_at	protein tyrosine phosphatase 4a1	Ptp4a1	1.7
1438157_s_at	nuclear factor of kappa light chain gene enhancer in B-cells inhibitor, alpha	Nfkbia	1.7
1426806_at	oligonucleotide/oligosaccharide-binding fold containing 2A	Obfc2a	1.7
1429593_at	solute carrier family 38, member 2	Slc38a2	1.7
1425529_s_at	DNA segment, Chr 19, Wayne State University 162, expressed	D19Wsu162e	1.6
1425718_a_at	influenza virus NS1A binding protein	Ivns1abp	1.6
1448881_at	haptoglobin	Hp	1.6
1433717_at	DNA segment, Chr 19, Wayne State University 162, expressed	D19Wsu162e	1.6
1435864_a_at	RIKEN cDNA 1810063B05 gene	1810063B05Rik	1.6
1418071_s_at	chromodomain protein, Y chromosome-like	Cdyl	1.6
1420608_at	RNA binding motif protein 18	Rbm18	1.6
1455960_at	multiple EGF-like-domains 9	Megf9	1.6
1448550_at	lipopolysaccharide binding protein	Lbp	1.6
1424034_at	RAR-related orphan receptor alpha	Rora	1.6
1423185_a_at	ubiquitin-associated protein 1	Ubap1	1.6
1452929_at	CAP-GLY domain containing linker protein 1	Clip1	1.6
1451458_at	transmembrane protein 2	Tmem2	1.6
1448136_at	ectonucleotide pyrophosphatase/phosphodiesterase 2	Enpp2	1.6
1455840_at	Rap guanine nucleotide exchange factor (GEF) 5	Rapgef5	1.6
1416255_at	gap junction protein, alpha 4	Gja4	1.6
1455133_s_at	expressed sequence AI848100	AI848100	1.6
1417969_at	F-box protein 31	Fbxo31	1.6
1450703_at	solute carrier family 7 (cationic amino acid transporter, y+ system), member 2	Slc7a2	1.6
1421029_a_at	Hbs1-like (S. cerevisiae)	Hbs1l	1.5
1449337_at	tryptophan 2,3-dioxygenase	Tdo2	1.5
1457111_at	expressed sequence AA415038	AA415038	1.5
1439460_a_at	zinc finger protein 289	Zfp289	1.5
1422470_at	BCL2/adenovirus E1B interacting protein 1, NIP3	Bnip3	1.5
1455550_x_at	serine incorporator 3	Serinc3	1.5
1450084_s_at	influenza virus NS1A binding protein	Ivns1abp	1.5
1433528_at	general transcription factor II A, 2	Gtf2a2	1.5
1424462_at	ERGIC and golgi 2	Ergic2	1.5
1429384_at	casein kinase 1, gamma 3	Csnk1g3	1.5
1419100_at	serine (or cysteine) peptidase inhibitor, clade A, member 3N	Serpina3n	1.5
1429336_at	transmembrane protein 87B	Tmem87b	1.5
1451002_at	aconitase 2, mitochondrial	Aco2	1.5
1434174_at	LysM, putative peptidoglycan-binding, domain containing 3	Lysmd3	1.5
1452026_a_at	phospholipase A2, group XIIA	Pla2g12a	1.5
1416793_at	ADP-ribosylation factor-like 6 interacting protein 2	Arl6ip2	1.5
1451080_at	ubiquitin specific peptdiase 1	Usp1	1.5
1423302_a_at	PAX interacting (with transcription-activation domain) protein 1	Paxip1	1.5
1427200_at	zinc finger, RAN-binding domain containing 1	Zranb1	1.5
1418949_at	growth differentiation factor 15	Gdf15	1.5
1418562_at	splicing factor 3b, subunit 1	Sf3b1	1.5
1419642_at	purine rich element binding protein B	Purb	1.5
1460335_at	LysM, putative peptidoglycan-binding, domain containing 3	Lysmd3	1.5
1449138_at	splicing factor 3b, subunit 1	Sf3b1	1.4
1436827_at	gene model 944, (NCBI)	Gm944	1.4
1415928_a_at	microtubule-associated protein 1 light chain 3 beta	Map1lc3b	1.4
1424191_a_at	transmembrane protein 41a	Tmem41a	1.4
1435074_at	transmembrane protein 106B	Tmem106b	1.4
1433842_at	leucine rich repeat (in FLII) interacting protein 1	Lrrfip1	1.4
1453342_at	cell division cycle 40 homolog (yeast)	Cdc40	1.4
1433986_at	cDNA sequence BC024659	BC024659	1.4
1438562_a_at	protein tyrosine phosphatase, non-receptor type 2	Ptpn2	1.4
1428307_at	zinc finger, DHHC domain containing 13	Zdhhc13	1.4
1448793_a_at	syndecan 4	Sdc4	1.4
1436934_s_at	aconitase 2, mitochondrial	Aco2	1.4
1435442_at	WD repeats and SOF domain containing 1	Wdsof1	1.4
1433642_at	ADP-ribosylation factor-like 15	Arl15	1.4
1420808_at	nuclear receptor coactivator 4	Ncoa4	1.3
1419093_at	tryptophan 2,3-dioxygenase	Tdo2	1.3
1426776_at	Wiskott-Aldrich syndrome-like (human)	Wasl	1.3
1449935_a_at	DnaJ (Hsp40) homolog, subfamily A, member 3	Dnaja3	1.3
1415930_a_at	microtubule-associated protein 1 light chain 3 beta	Map1lc3b	1.3
1450852_s_at	coagulation factor II (thrombin) receptor	F2r	1.3
1460192_at	oxysterol binding protein-like 1A	Osbpl1a	1.3
1444270_at	radial spokehead-like 3	Rshl3	1.3
1451316_a_at	phosphatidylinositol binding clathrin assembly protein	Picalm	1.3
1457263_at	serine (or cysteine) peptidase inhibitor, clade A, member 3K	Serpina3k	1.3
1452161_at	TCDD-inducible poly(ADP-ribose) polymerase	Tiparp	1.2
1434601_at	adhesion molecule with Ig like domain 2	Amigo2	1.2
1449111_a_at	growth factor receptor bound protein 2	Grb2	1.2
1421833_at	phosphatidylinositol-4-phosphate 5-kinase, type 1 beta	Pip5k1b	1.2
1433924_at	paternally expressed 3	Peg3	1.1
1420643_at	LFNG O-fucosylpeptide 3-beta-N-acetylglucosaminyltransferase	Lfng	1.1
1434079_s_at	minichromosome maintenance deficient 2 mitotin (S. cerevisiae)	Mcm2	1.1
1451623_at	mitochondrial ribosomal protein L15	Mrpl15	1.1
1439509_at	RIKEN cDNA 2900008C10 gene	2900008C10Rik	1.1
1429891_at	calcyphosine-like	Capsl	1
1424588_at	SLIT-ROBO Rho GTPase activating protein 3	Srgap3	-1.1
1435683_a_at	ATP-binding cassette, sub-family C (CFTR/MRP), member 5	Abcc5	-1.1
1446834_at	cathepsin C	Ctsc	-1.1
1459449_at	CCR4-NOT transcription complex, subunit 4	Cnot4	-1.1
1430494_at	RIKEN cDNA 2010005J08 gene	2010005J08Rik	-1.1
1450104_at	a disintegrin and metallopeptidase domain 10	Adam10	-1.1
1432164_a_at	glycine cleavage system protein H (aminomethyl carrier)	Gcsh	-1.2
1424759_at	arrestin domain containing 4	Arrdc4	-1.2
1448202_x_at	PRELI domain containing 1	Prelid1	-1.2
1449889_a_at	OCIA domain containing 1	Ociad1	-1.2
1451547_at	iodotyrosine deiodinase	Iyd	-1.2
1433544_at	amyotrophic lateral sclerosis 2 (juvenile) chromosome region, candidate 2 (human)	Als2cr2	-1.2
1441281_s_at	ninjurin 1	Ninj1	-1.2
1439253_x_at	PRELI domain containing 1	Prelid1	-1.2
1439443_x_at	transketolase	Tkt	-1.2
1436355_at	fatty acid desaturase domain family, member 6	Fads6	-1.3
1434043_a_at	replication initiator 1	Repin1	-1.3
1429160_at	mitochondrial translational initiation factor 3	Mtif3	-1.3
1450746_at	kelch-like ECH-associated protein 1	Keap1	-1.3
1423483_s_at	TATA box binding protein (Tbp)-associated factor, RNA polymerase I, C	Taf1c	-1.3
1460234_at	WD repeat domain 81	Wdr81	-1.4
1418115_s_at	interferon alpha responsive gene	Ifrg15	-1.4
1451243_at	arginyl aminopeptidase (aminopeptidase B)	Rnpep	-1.4
1418294_at	erythrocyte protein band 4.1-like 4b	Epb4.1l4b	-1.4
1449194_at	mitochondrial ribosomal protein S25	Mrps25	-1.4
1434131_at	RUN and FYVE domain containing 1	Rufy1	-1.4
1449626_s_at	acyl-Coenzyme A binding domain containing 4	Acbd4	-1.4
1421605_a_at	aquaporin 9	Aqp9	-1.4
1451219_at	ORM1-like 1 (S. cerevisiae)	Ormdl1	-1.4
1434138_at	prune homolog (Drosophila)	Prune	-1.4
1438561_x_at	transmembrane protein 180	Tmem180	-1.4
1456700_x_at	myristoylated alanine rich protein kinase C substrate	Marcks	-1.4
1422106_a_at	splA/ryanodine receptor domain and SOCS box containing 2	Spsb2	-1.4
1452710_at	RNA pseudouridylate synthase domain containing 4	Rpusd4	-1.4
1435527_at	nuclear factor I/C	Nfic	-1.4
1449183_at	catechol-O-methyltransferase	Comt	-1.4
1452457_a_at	protein kinase, AMP-activated, beta 1 non-catalytic subunit	Prkab1	-1.5
1439831_at	predicted gene, EG240327	EG240327	-1.5
1438359_at	RIKEN cDNA 2010003K15 gene	2010003K15Rik	-1.5
1423729_a_at	ring finger protein 181	Rnf181	-1.5
1415975_at	calcium regulated heat stable protein 1	Carhsp1	-1.5
1416186_at	proline-rich nuclear receptor coactivator 2	Pnrc2	-1.5
1416122_at	cyclin D2	Ccnd2	-1.5
1418924_at	Ras association (RalGDS/AF-6) domain family 7	Rassf7	-1.5
1433436_s_at	zinc finger homeobox 2, antisense	Zfhx2as	-1.5
1428003_s_at	zinc finger homeobox 2, antisense	Zfhx2as	-1.5
1417877_at	RIKEN cDNA 2310005P05 gene	2310005P05Rik	-1.5
1422558_at	guanidinoacetate methyltransferase	Gamt	-1.5
1417144_at	tubulin, gamma 1	Tubg1	-1.5
1460702_at	TP53 regulated inhibitor of apoptosis 1	Triap1	-1.5
1422499_at	LIM domain and actin binding 1	Lima1	-1.6
1448823_at	chemokine (C-X-C motif) ligand 12	Cxcl12	-1.6
1426655_a_at	RIKEN cDNA 4930504E06 gene	4930504E06Rik	-1.6
1426373_at	Sloan-Kettering viral oncogene homolog	Ski	-1.6
1438321_x_at	RIKEN cDNA 4930504E06 gene	4930504E06Rik	-1.6
1428615_at	purinergic receptor P2Y, G-protein coupled, 5	P2ry5	-1.6
1437629_at	Rho guanine nucleotide exchange factor (GEF) 19	Arhgef19	-1.6
1460602_at	deleted in liver cancer 1	Dlc1	-1.6
1415973_at	myristoylated alanine rich protein kinase C substrate	Marcks	-1.6
1419547_at	fumarylacetoacetate hydrolase domain containing 1	Fahd1	-1.6
1455470_x_at	LIM and SH3 protein 1	Lasp1	-1.6
1424895_at	G-protein signalling modulator 2 (AGS3-like, C. elegans)	Gpsm2	-1.6
1431302_a_at	nudix (nucleoside diphosphate linked moiety X)-type motif 7	Nudt7	-1.6
1434329_s_at	adiponectin receptor 2	Adipor2	-1.6
1433775_at	expressed sequence C77080	C77080	-1.7
1425025_at	transmembrane protein 106A	Tmem106a	-1.7
1419267_at	nuclear transcription factor-Y beta	Nfyb	-1.7
1431174_at	RIKEN cDNA A930036K24 gene	A930036K24Rik	-1.7
1418257_at	solute carrier family 12, member 7	Slc12a7	-1.7
1429272_a_at	apolipoprotein L 7a	Apol7a	-1.7
1425850_a_at	NIMA (never in mitosis gene a)-related expressed kinase 6	Nek6	-1.7
1436838_x_at	coactosin-like 1 (Dictyostelium)	Cotl1	-1.7
1448227_at	growth factor receptor bound protein 7	Grb7	-1.7
1448207_at	LIM and SH3 protein 1	Lasp1	-1.7
1434044_at	replication initiator 1	Repin1	-1.8
1425682_a_at	Tp53rk binding protein	Tprkb	-1.8
1424652_at	transmembrane protein 166	Tmem166	-1.8
1436164_at	solute carrier family 30 (zinc transporter), member 1	Slc30a1	-1.8
1416158_at	nuclear receptor subfamily 2, group F, member 2	Nr2f2	-1.8
1428230_at	protein kinase C, nu	Prkcn	-1.8
1415971_at	myristoylated alanine rich protein kinase C substrate	Marcks	-1.8
1460173_at	LIM and SH3 protein 1	Lasp1	-1.8
1453080_at	apolipoprotein L 7a	Apol7a	-1.8
1460174_at	dexamethasone-induced transcript	Dexi	-1.8
1449893_a_at	leucine-rich repeats and immunoglobulin-like domains 1	Lrig1	-1.8
1449379_at	kinase insert domain protein receptor	Kdr	-1.8
1418554_at	G protein-coupled receptor 182	Gpr182	-1.8
1422178_a_at	RAB17, member RAS oncogene family	Rab17	-1.8
1435193_at	RIKEN cDNA A230050P20 gene	A230050P20Rik	-1.8
1438711_at	pyruvate kinase liver and red blood cell	Pklr	-1.8
1435207_at	DIX domain containing 1	Dixdc1	-1.8
1417232_at	claudin 2	Cldn2	-1.8
1424992_at	Tp53rk binding protein	Tprkb	-1.9
1416543_at	nuclear factor, erythroid derived 2, like 2	Nfe2l2	-1.9
1425300_at	dihydroxyacetone kinase 2 homolog (yeast)	Dak	-1.9
1424375_s_at	GTPase, IMAP family member 4	Gimap4	-1.9
1448211_at	ATPase, H+ transporting, lysosomal V0 subunit E2	Atp6v0e2	-1.9
1426914_at	MARVEL (membrane-associating) domain containing 2	Marveld2	-1.9
1427934_at	LYR motif containing 2	Lyrm2	-1.9
1433685_a_at	RIKEN cDNA C330011F01 gene	C330011F01Rik	-1.9
1417688_at	cDNA sequence BC004044	BC004044	-2
1451046_at	zinc finger protein, multitype 1	Zfpm1	-2
1441842_s_at	zinc finger protein 707	Zfp707	-2
1426567_a_at	PQ loop repeat containing 1	Pqlc1	-2
1420567_at	protein kinase C, nu	Prkcn	-2
1427008_at	ring finger protein 43	Rnf43	-2
1425343_at	haloacid dehalogenase-like hydrolase domain containing 3	Hdhd3	-2
1448706_at	Traf and Tnf receptor associated protein	Ttrap	-2
1433742_at	ankyrin repeat domain 15	Ankrd15	-2
1441727_s_at	zinc finger protein 467	Zfp467	-2
1424709_at	sterol-C5-desaturase (fungal ERG3, delta-5-desaturase) homolog (S. cerevisae)	Sc5d	-2
1425746_at	RIKEN cDNA D730039F16 gene	D730039F16Rik	-2
1424086_at	OAF homolog (Drosophila)	Oaf	-2.1
1443827_x_at	cDNA sequence BC004044	BC004044	-2.1
1460559_at	ankyrin repeat domain 25	Ankrd25	-2.1
1421258_a_at	pyruvate kinase liver and red blood cell	Pklr	-2.1
1450947_at	RIKEN cDNA 2610528J11 gene	2610528J11Rik	-2.1
1452354_at	RIKEN cDNA 2810459M11 gene	2810459M11Rik	-2.2
1453042_at	ankyrin repeat and sterile alpha motif domain containing 4B	Anks4b	-2.2
1429262_at	Ras association (RalGDS/AF-6) domain family 6	Rassf6	-2.2
1430125_s_at	PQ loop repeat containing 1	Pqlc1	-2.2
1420498_a_at	disabled homolog 2 (Drosophila)	Dab2	-2.2
1428229_at	protein kinase C, nu	Prkcn	-2.2
1460674_at	progestin and adipoQ receptor family member VII	Paqr7	-2.2
1417457_at	CDC28 protein kinase regulatory subunit 2	Cks2	-2.2
1436532_at	doublecortin-like kinase 3	Dclk3	-2.3
1418982_at	CCAAT/enhancer binding protein (C/EBP), alpha	Cebpa	-2.3
1429223_a_at	hemochromatosis type 2 (juvenile) (human homolog)	Hfe2	-2.3
1417458_s_at	CDC28 protein kinase regulatory subunit 2	Cks2	-2.3
1438211_s_at	D site albumin promoter binding protein	Dbp	-2.3
1422473_at	phosphodiesterase 4B, cAMP specific	Pde4b	-2.4
1421741_at	cytochrome P450, family 3, subfamily a, polypeptide 16	Cyp3a16	-2.5
1453300_at	solute carrier family 35, member D2	Slc35d2	-2.5
1439388_s_at	breast cancer anti-estrogen resistance 1	Bcar1	-2.5
1454745_at	Rho GTPase activating protein 29	Arhgap29	-2.5
1418174_at	D site albumin promoter binding protein	Dbp	-2.5
1434651_a_at	claudin 3	Cldn3	-2.6
1460569_x_at	claudin 3	Cldn3	-2.6
1448797_at	ELK3, member of ETS oncogene family	Elk3	-2.6
1415936_at	breast cancer anti-estrogen resistance 3	Bcar3	-2.6
1429089_s_at	RIKEN cDNA 2900026A02 gene	2900026A02Rik	-2.6
1428832_at	RIKEN cDNA 1600002H07 gene	1600002H07Rik	-2.6
1451701_x_at	claudin 3	Cldn3	-2.7
1418766_s_at	T-cell immunoglobulin and mucin domain containing 2	Timd2	-2.7
1451601_a_at	spinster homolog 2 (Drosophila)	Spns2	-2.7
1427356_at	RIKEN cDNA 2310031A18 gene	2310031A18Rik	-2.7
1417793_at	interferon inducible GTPase 2	Iigp2	-2.7
1454137_s_at	hemochromatosis type 2 (juvenile) (human homolog)	Hfe2	-2.8
1448436_a_at	interferon regulatory factor 1	Irf1	-2.9
1431469_a_at	CXXC finger 5	Cxxc5	-2.9
1426690_a_at	sterol regulatory element binding factor 1	Srebf1	-3
1448960_at	CXXC finger 5	Cxxc5	-3.1
1423632_at	G protein-coupled receptor 146	Gpr146	-3.1
1426332_a_at	claudin 3	Cldn3	-3.2
1424303_at	DEP domain containing 7	Depdc7	-3.2
1438855_x_at	tumor necrosis factor, alpha-induced protein 2	Tnfaip2	-3.5
1431806_at	RIKEN cDNA 4931408D14 gene	4931408D14Rik	-3.5
1422144_at	inhibin beta E	Inhbe	-3.5
1454971_x_at	TSC22 domain family, member 1	Tsc22d1	-3.6
1416840_at	Mid1 interacting protein 1 (gastrulation specific G12-like (zebrafish))	Mid1ip1	-3.8
1423104_at	insulin receptor substrate 1	Irs1	-4
1454758_a_at	TSC22 domain family, member 1	Tsc22d1	-4
1424022_at	oxidative stress induced growth inhibitor 1	Osgin1	-4.1
1425742_a_at	TSC22 domain family, member 1	Tsc22d1	-4.1
1422537_a_at	inhibitor of DNA binding 2	Id2	-4.3
1435176_a_at	inhibitor of DNA binding 2	Id2	-4.5
1416895_at	ephrin A1	Efna1	-6.4
1448510_at	ephrin A1	Efna1	-6.5
1453588_at	carbonic anhydrase 3	Car3	-8.8
1454617_at	arrestin domain containing 3	Arrdc3	-9.4
1430584_s_at	carbonic anhydrase 3	Car3	-12.7
