# Supplementary material for: Prednisolone-induced differential gene expression in mouse liver carrying wild type or a dimerization-defective glucocorticoid receptor
Source: BMC Genomics. 2010 Jun 5;11:359. doi: 10.1186/1471-2164-11-359 (PMC2895630; doi:10.1186/1471-2164-11-359)
Supplement: Additional file 2 — Differentially regulated probe sets in liver of prednisolone-treated versus vehicle-treated GRdimmice. Prednisolone treatment resulted in a significant differential regulation of 34 probe sets in GRdim mice (29 upregulated and 5 downregulated; p-value < 0.01). The table shows the Affymetrix probe set identifiers of the differentially regulated probe sets, full gene names, gene symbols and the fold changes. [file 1471-2164-11-359-S2.XLS]

## Sheet: dim_table
Affymetrix ID	Full gene name	Gene symbol	Fold change
1436120_at	gene model 293, (NCBI)	Gm293	5.9
1424123_at	cDNA sequence BC011209	BC011209	5.3
1416055_at	amylase 2-1, pancreatic	Amy21	5.2
1441069_at	zinc finger, DHHC domain containing 23	Zdhhc23	4.8
1418288_at	lipin 1	Lpin1	4.2
1426516_a_at	lipin 1	Lpin1	4.1
1457904_at	carbonic anhydrase 8	Car8	3.7
1428923_at	protein phosphatase 1, regulatory (inhibitor) subunit 3G	Ppp1r3g	3.1
1460336_at	peroxisome proliferative activated receptor, gamma, coactivator 1 alpha	Ppargc1a	2.7
1421276_a_at	dystonin	Dst	2.4
1418138_at	sulfotransferase family 1D, member 1	Sult1d1	2.4
1427482_a_at	carbonic anhydrase 8	Car8	2.3
1452203_at	RIKEN cDNA 5830411E10 gene	5830411E10Rik	2.2
1423626_at	dystonin	Dst	2.1
1453238_s_at	RIKEN cDNA 3930401B19 gene	3930401B19Rik	2
1449966_s_at	calcium binding protein 39-like	Cab39l	1.9
1426367_at	calcium binding protein 39-like	Cab39l	1.9
1435137_s_at	RIKEN cDNA 1200015M12 gene	1200015M12Rik	1.9
1429050_at	cysteine-rich hydrophobic domain 2	Chic2	1.7
1416926_at	transformation related protein 53 inducible nuclear protein 1	Trp53inp1	1.7
1418816_at	chromatin modifying protein 1B	Chmp1b	1.5
1433528_at	general transcription factor II A, 2	Gtf2a2	1.5
1418817_at	chromatin modifying protein 1B	Chmp1b	1.4
AFFX-b-ActinMur/M12481_M_at	actin, beta, cytoplasmic	Actb	1.4
1416823_a_at	oxysterol binding protein-like 1A	Osbpl1a	1.4
1435839_at	---	---	1.2
1417575_at	OTU domain, ubiquitin aldehyde binding 2	Otub2	1.2
1436722_a_at	actin, beta, cytoplasmic	Actb	1.2
1429096_at	RIKEN cDNA 2810455D13 gene	2810455D13Rik	1.2
1421457_a_at	SAM domain, SH3 domain and nuclear localisation signals, 1	Samsn1	-1.1
1420750_at	RIKEN cDNA 1110006O24 gene	1110006O24Rik	-1.1
1456283_at	neuropilin (NRP) and tolloid (TLL)-like 1	Neto1	-1.1
1425222_x_at	RIKEN cDNA C730048C13 gene	C730048C13Rik	-1.5
1419751_x_at	cDNA sequence AB056442	AB056442	-1.8
